# Supplementary material for: Sex Ratio Meiotic Drive as a Plausible Evolutionary Mechanism for Hybrid Male Sterility
Source: PLoS Genet. 2015 Mar 30;11(3):e1005073. doi: 10.1371/journal.pgen.1005073 (PMC4379000; doi:10.1371/journal.pgen.1005073)
Supplement: S1 Dataset — (XLSX) [file pgen.1005073.s012.xlsx]

## Sheet: YT all ASO info
S1 Dataset. Molecular markers used in this study
QTL Experiment						Exp1	Exp2	Exp3
#Markers	D. nasuta chr. arm	Mullers's Element	Gene Ortholog (D.melanogaster)	PCR product size	PCR primers-F and R	ASO alb2 (a) vs shl2-hap1 (s or s1) [wash temp °C] ( **)	ASO alb2 (a) vs nas3 (n) [wash temp °C]	nas314 (n) vs shl2-hap1 (s) [wash temp °C]
M14	X	A	Marf	791	F: TACGTGCTCGAGACCACAAC R: GCATTCAAAACGAGCACAAA	AS14_a: GGTGAGTATACAAAC [42] AS14_s: GTTTGTAAACTCACC [42]	M14_a: CACGCATTAACTTGA [42] M14_n: TCAGGTTAATACGTG [42]	s1 = M14_a; M14_n
M20	X	A	Actn	785	F: CTGGCCGGAGTACAGAAGAA R2: GCTGATCGTTGAAAAGCACA	AS20_a:GTTGGGCGCTCACCT [45] AS20_s1: AGGTGAGCACCCAAC [50]	M20_a: GGAACTTATAAAAGG [42] M20_n: CCTTTCACAAGTTCC [42]	s = M20_a; M20_n
M41	X	A	sta	724	F: TGTCCCTCAAGGAGGATGAC R: CACATGAGACCGATGGAATG	M41_a; s = M41_n	M41_a: GCTAAATCTCTTCTC [42] M41_n: CCGAGGAGATTTAGT [45]	None
M44	X	A	CG3699	506	F: GAAGAAATACGGACGCATCG R: AAATTGTGCTTGCCACCATC	AS44_a: TGCTCACAAAAGCGG [45] AS44_s1: CCGCTTTCGTGAGCA [50]	M44_a: ATGGTCGAATACCCG [45] M44_n: CGGGCATTCGGCCAT [50]	s1 = M44_a; M44_n
M45	X	A	CG12056	503	F: GCGGCATTAAGCACTATGGA R: CGATTTGAACATGGGGTCAT	M45_a; s = M45_n	M45_a: AATCAGCTTGCCCTT [45] M45_n: AAGGGTAAACTGATT [42]	None
M50	X	A	Hsc70-3	633	F: CATTTTACTGGCCGTCGTG R: ACTGTGACAACGGCATGTGT	M50_a; s = M50_n	M50_a: TGGTGTCAGACCATT [45] M50_n: AATGGTCCGACACCA [45]	ns50_s1: AAGATGTTATCGCAT ns50_n: ATGCGATCACATCTT
M51*	3	A	kdn	510	F: GAATTCGCTTCCGTGGTCTA R: AGAAGGCATCAGGTTCCGTA	AS51_a: CGCTGCCGAGAACG [55] AS51_s: CGTTCTCAGCAGCG [50]	M51_a: CGGCAATTTGGCAAT [45] M51_n: ATTGCCAAGCTGCCG [50]	s1 = M51_a; M51_n
M56	X	A	Spase25	530	F: AACAATTCGGCTTGGTCAAC R: CCCGACGAGAAATTGTGTTT	AS56_a: TCCAGTTACGGCTCT [45] AS56_s: AGAGCCGCAACTGGA [45	M56_a: TGCAGTGCACAAAAG [45] M56_n: CTTTCGTGCGCTGCA [50]	s = M56_a; M56_n
M57	X	A	yu	747	F: AGCATTTGCAGTGTGCAATC R: GACCACATCGTTGTTGATGC	M57_a; s = M57_n	M57_a: GAGATAAAGGTAATTCG [42] M57_n: CGAATTATCTTTCTCTC [42]	ns57_s: TGGTTACCAACTGAT ns57_n: ATCAGTTAGTAACCA
M105	X	A	CG3632	692	F: AAAATGCATCGACATGCTCA R2:AACAAGTATGGGGAAAGCAA	AS105_a: GGATTGCACCAACGC [50] AS105-s: GCGTTGGAGCAATCC [50]	M105_a: GCTGTTGCTTAAGCT [45] M105_n: AGCTTAAACAACAGC [42]	s = M105_a; M105_n
M107	X	A	CG18155	509	F: ATTGGCGAGCTGGAAATATG R: ACATTGAACACATCCGACGA	AS107_a: TGAGGAAATGCTCTG [45] AS107_s1: CAGAGCAATTCCTCA [45]	M107_a: CCTCAAACTGTGGCA [45] M107_n: TGCCACAATTTGAGG [45]	s = M107_a; M107_n
M108	X	A	up	482	F2: CCAGAGTTCATCAAGCGTCA R2:TGGAGTTGGTTTTGGTAGTATAAGG	AS108_a: TCTGTTTACGCCATT [42] AS108_s: AATGGCGCAAACAGA [42]	M108_a: GCCTACTTATACACT [42] M108_n: AGTGTATCAGTAGGC [45]	s1 = M108_a; M108_n
M110	X	A	CG32815	524	F: GATACGACATGGCGAGAACA R: GAATGAACTGCTCGACACCA	M110_a; s = M110_n	M110_a: TCCTCAGCATCAGCT [45] M110_n: GGATGAAGCTGAGGA [45]	None
M2	2L	B	porin	548	F: GGGTCTGAAGCTGTCTCTGG R: TCACGCAAACTTTCTGTTGG	M2_a; s = M2_n	M2_a: CGGCCTTAACATTCT [45] M2_n: AGAATGTCAAGGCCG [45]	None
M3	2L	B	Tgt	516	F: GCTTCTCTTTGGGCAGATGA R: TCGAGACGCTACAAAAAGCA	M3_a; s = M3_n	M3_a: TGGGAAACAGCGATT [45] M3_n: AATCGCTATTTCCCA [42]	None
M21	2L	B	RpL9	597	F: CGAACGATCAACTCGAATCA R: TTTCCGACACGTACAGACCA	M21_a; s = M21_n	M21_a: CGATAAGCTCATCCT [45] M21_n: AGGATGAACTTATCG [42]	ns21_s1: TGGCTCCCGGTGTGA ns21_n: TCACACCAGGAGCCA
M43	2L	B	RpL7	729	F: ATTTGATTCGTGCCGAGAAG R: GTTGCCAGACCGTTCTTGAT	M43_a; s = M43_n	M43_a: AGTTCACGTCATTGA [42] M43_n: TCAATGACGAACTCA [42]	None
M68	2L	B	kraken	549	F: ACCTTCGACAGGTTGTGTCC R: GAGCGTTTGTTCAGACGTGA	AS68_a: TGAAGTACTGCATGC [45] AS68_s: GCATGCAATACTTCA [45]	M68_a: GAGACGAATTGCCAT [45] M68_n: ATGGCAACTCGTCTC [45]	s = M68_a; M68_n
M71	2L	B	Vha68-2	769	F: GATGACGAGGAGCGTGAGTC R: GGGAACAGAGAGTCGAGCAC	M71_a; s1 = M71_n	M71_a: CTCCACAGATAGAGG [45] M71_n: CCTCTCTCCGTGGAG [50]	ns71_s1: CTCCACAACTACATC ns71_n: GATGAAGTTGAGGAG
M72	2L	B	osp	651	F: GTGGCATTGGTCTGGACAC R: GGGTTGATGGAGTAGGCAGT	AS72_a: AAGGTGCAGAGAATT [42] AS72_s1:AATTCTCCGCACCTT [42]	M72_a: GACATCTCTGCGAAT [45] M72_n: ATTCACAGTGACGTC [45]	ns72_s1: TTCACAGAGACGTCT ns72_n: AGACGTCACTGTGAA
M73	2L	B	Scgalpha	567	F: CCGACCCTCACTACAGCACT R: CGTTTGAAGTGCACGTTGG	AS73_a: ATTGGGTACATCTCA [42] AS73_s: TGAGATGCACCCAAT [42]	M73_a: GAAATGCTCTTGTAA [42] M73_n: TTACAAAGGCATTTC [42]	ns73_s1: ATCTTTGGCCGGGCA ns73_n: TGCCTGGCCAGAGAT
M76	2L	B	Pdsw	565	F: TGTCGAACCGAATCAACAGA R: TACTAGGCGACACGCACATC	AS76_a: AAGTGCAGGCCCCTG [50] AS76_s: CAGTGGCCTGCATTT [45]	M76_a: CCGCTTAATCACTCC [45] M76_n: GGAGTAATTGAGCGG [45]	AS76_s; n = AS76_a
M77	2L	B	CG9222	472	F: ATACTGGGCAAGGTGATTGG R: CGATTAGTTTGATATTCCAGTTCTCA	AS77_a: TAACCTTCGCATAGT [42] AS77_s: ACTATGCAAAGGTTA [42]	M77_a: GAAGAAAGTATACAC [42] M77_n: GTGTATTCATTCTTC [42]	ns77_s1: CAAAGGTAAAGGCAC ns77_n: GTGCCTTCACCTTTG
M81*	2R	B	CG17571	524	F: CCATCGATGCTCATCCCTAT R: CTGGCAAGCATCCTTCTTCT	M81_a; s1 = M81_n	M81_a: CTCTGCCAACTATGC [45] M81_n: GCATAATCGGAAGAG [45]	None
M82	2L	B	CG33509	403	F: GTCGAAAAGGAGGCGATCTT R: GAGAGACCCGTCGTAAACCA	AS82_a: GAAACTAAGTGGTTA [42] AS82_s1: TAACCACATAGTTTC [42]	M82_a: GAGAACCTCCTGCCA [50] M82_n: TGGCAAGAGGTTTTC [45]	s1 = M82_a; M82_n
M83	2L	B	Hop	507	F: AGGCCGGAAAGTACAAGGAT R: CAGTTCCTTCTCCTGCTTGG	None	M83_a: TGAAGTACGATCCGC [45] M83_n: GCGGATCATACTTCA [45]	s = M82_a; M82_n
M88	2L	B	cg17377	545	F: CTGCCCATTACCATGCTTTT R: TGATGCAGTCACACGTCGTA	AS88_a: AGCTACGTTGTGGCA [45] AS88_s: AGCTACGCTGTGGCA [45]	M88_a: GGATTAGATTAGCAATA [42] m88_n: TATTACTAATCCAATCC [42]	s = M88_a; M88_n
M89	2L	B	morgue	436	F: AGCAGCAAAAGGATCAGGAA R: GGCTCCTCAAGATCCTCAAA	AS89_a: CGTCGTCAGACAATT [45] AS89_s1: AATTGTCCGACGACG [45]	M89_a: AACGACGATATGATG [42] M89_n: CATCTTATCGTCATT [42]	ns89_s1: ACTCATCATATCGTC ns89_n: GACGATAAGATGAGT
M8	3	C	Cp1	624	F: ATCTCGATGAGACCGAGGAG R: TGAAGTGGCAGGAATCATCA	AS8_a: AGCAGCTACGGTAAG [45] AS8_s1: CTTACCGCAGCTGCT [50]	M8_a: ATGAATGGCTTTAACTA [42] M8_n: TAGTTAAAACCATTCAT [42]	s = M89_a; M89_n
M24	3	C	CG9090	716	F: GCAGAACTCAGCGTTCAAGTC R: ATGGCACCAGACCCTTGTAG	a = M24_alb267x:AGTTGCAACGGCAGC [50] s = M24_alb267y:GCTGCCGCTGCAACT [50]	M24_a: GATCCACAATTAAGA [42] M24_n: TCTTAATCGTGGATC [42]	s = M24_a; M24_n
M26	3	C	CG12374	783	F: GCTGGAGGAGTTTAAAAAGATTCA R: CGCTCCAAGGAAATCAAAGT	AS26_a: GCTTCGACAGACGCA [50] AS26_s1: TGCGTCTATCGAAGC [45]	M26_a: TGTGCTGGACCTACA [45] M26_n: TGTGGGCCCAGCCCA [50]	AS26_s1; n = AS26_a
M69	3	C	Flo	785	F: CTTGGGGTTTTGTGACGTGT R: ACTTCGAACACCTGCTTGCT	AS69_a: CCGTCGAACAACGAA [45] AS69_s1: TTCGTTGCTCGACGG[50]	M69_a: GTACTGTATCAAGGT [42] M69_n: ACCTTGACACAGTAC [45]	AS69_s1; n = AS69_a
M102	3	C	CG14749	507	F: CACAAGCAGCTTTCCCTTTT R: TGGGTCCACCCTCATCATAC	None	M102_a: CATTGTCTTAAGGTA [42] M102_n: TACCTCAAAACAATG [42]	s1 = 102_a; M102_n
M151	3	C	RpS16	723	F: GCAGGCCGTTCAAGTCTTC R2:AAAAATTGCGAGAAAGAGATTG	AS151_a: TCTGGTCCAGAGGAC [50] AS151_s1: GTCCTCTAGACCAGA [45]	M151_a: GTCGCTAAAGTTGTT [42] M151_n: AACTGATTTAGCGTC [42]	AS151_s1; n =AS151_a
M153	3	C	levy	534	F: CCGTTGCTGGTGAACACTC R: TTTCGCCACTCTTTTATTCAGTT	AS153_a: TTGTTGCCCTCGCCC [50] AS153_s1: GGGCGAAGGCAACAA [50]	M153_a: TATAGCTTATGGCGA [42] M153_n: TCGCCACAAGCTATA [45]	s1 = M153_a; M153_n
M157	3	C	RpS15	548	F: GTTCACCTACCGTGGTGTGG R: CCGCTTACTTGAGGGGAATA	AS157_a: CAAAGAACTGAAGTG [42] AS157_s: CACTTCAATTCTTTG [42]	M157_a: AAGCGACTTCAGCCG [50] M157_n: CGGCTATAGTCGCTT [45]	s1 = M157_a; M157_n
M29	3	D	CG6486	656	F: CTACACCCAACGGCAAAGTT R: GCTCTTCACCGACTTCTTCG	a = M29_alb267x: CCATGTTCGGGTTGG [50] s = M29_alb267y: CCAACCCAAACATGG [45]	M29_a: TGCCTACGTTGCTGA [45] M29_n: TCAGCGACATAGGCA [45]	s1 = M29_a; M29_n
M30	3	D	Jon65Aiv	720	F: GTGTGAGCGCTCTCTCCTCT R: GGAGATGCCAGTGTTGGACT	M30_a; s = M30_n	M30_a: AGTCGACATACTGCA [45] M30_n: TGCAGTACGTCGACT [45]	ns30_s1: GTTTCTTTATACTTAC ns30_n: GTAAGTACACAGAAAC
M96	3	D	CG6372	539	F: GCAAATGGTTTGTGCGATAA R: AAGACCATCGAGGTGGAGTG	None	M96_a: TGCCTTGCGGACAAT [45] M96_n: ATTGTCCACAAGGCA [45]	s =M96_a; M96_n
M98	3	D	Act79B	513	F: GACGAAGAGGCATCAGCTCT R: GGCAGGGCATAACCTTCATA	M98_a; s = M98_n	M98_a: ATGAGCTACGCGTTG [45] M98_n: CAACGCGCAGCTCAT [50]	ns98_s1: ATGGTGTCTCGCACA ns98_n: TGTGCGAAACACCAT
M99	3	D	26-29-P	586	F: CCCTATGCCGAAATAGCTGA R: ACTCCTGCATGGGATTGAAG	a = M99_alb267x: AAGCCCAAGAACGTT [45] s = M99_alb267y: AACGTTCCTGGGCTT [45]	M99_a: GTGTTTTACCCGATG [45] M99_n: CATCGGGCAAAACAC [45]	s = M99_a; M99_n
M113	3	D	CG8560	620	F: ATTTTGCCAGTGGTCAATCC R: GACGAAGGGCAGAATCTGAG	AS113_a: TGTGCCGATACCTTC [45] AS113_s1: GAAAGTATCGGCGCA [45]	M113_a: AGTCGAGCTTCTGAT [45] M113_n: ATCAGAAACTCGACT [42]	s = M113_a; M113_n
M119	3	D	mbf1	813	F: GTCGGACTGGGATACGGTAA R: GCTCCTTGCCACGTAATTTT	M119_a; s = M119_n	M119_a: TTTTGCCCACATCGA [45] M119_n: TCGATGTAGGCAAAA [42]	ns119_s: TGTTGCTATTGTAGA ns119_n: TCTACAACAGCAACA
M158	3	D	fln	503	F: ACCTCCACCTGAAGACGATG R: CAAGCTCAAGGCAGTTGTGA	None	M158_a: CACTTAATCCAAACATT [42] M158_n: AATGTTTGAATTAAGTG [42]	s = M158_a; M158_n
M160	3	D	CG7441	468	F: TCACTGCATCTGGGCAACTA R: ATCAATGCCAACGGGTACAT	AS160_a: CACGCTACTCGCCT [50] AS160_s1: AGGCGAGCAGCGTG [50]	M160_a: CAAACAACGTGCACT [45] M160_n: AGTGCACATTGTTTG [42]	s1 = M160_a; M160_n
M33	2R	E	Act88F	724	F: TGATGCGGGTGCATTAGTTA R: CATCGGGCAACTCATAGGAT	M33_a; s = M33_n	M33_a: CGTACAGAGAGAGCA [42] M33_n: TGCTCTCCCTGTACG [42]	ns33_s: CCAACACAATACCGG ns33_n: CCGGTATCGTGTTGG
M62	2R	E	SMC1	638	F: TTGTTGTTGGTCCCCTCAAG R: GCAATGCCCTTCTTCTTCTG	AS62_a: TAATACACGGCTCCT[45] AS62_s: AGGAGCCATGTATTA [42]	M62_a: AAGGCGCCGTGGAAA [50] M62_n: TTTCTACAGCACCTT [42]	s = AS62_a; AS62_s
M63	2R	E	alphaTub84B	597	F: GAGAGCAGCCAAATCCTCAC R: GATTGGCCCAGATTGTGTCT	M63_a; s = M63_n	M63_a: TGGTACGCTTAGTCT [45] M63_n: AGACCAAGCGCACCA [50]	ns63_s: TGATGGTAGCAATGG ns63_n: CCATTGCCACCATCA
M65	2R	E	CG2698	783	F: CATCGGTAGAGTCGGTCACA R: ATGATGTGCCAGAGGGATTC	M65_a; s = M65_n	M65_a: TTGGAACCACTTTGG [45] M65_n: CCAAAGTAGTTCCAA [42]	ns65_s: GTCTTCTAATCAGTT ns65_n: AACTGCTTAAAAGAC
M66	2R	E	RpS8	643	F: GTAAGTCGCTCCGCAAGAAG R3: TTTTGGCGCTCCAGATACTT	AS66_a: TGGGACGCAAGCGTA [42] AS66_s: TACGCTTACGTCCCA [42]	M66_a: GTTACCGTTCTCAAG [45] M66_n: CTCGAGAACGGCAAC [50]	s = AS66_a; AS66_n
M87*	2L	E	Mst98Ca, Mst98Cb	665	F: CCTTGTTGTGGACCTTTTGA R2:ACGGGTCTCACACACAGGAT	AS87_a: GGAATGGCGGTGGAA [50] AS87_s: TTCCACCACCATTCC [45]	M87_a: GTTTGGGCACCTTGA [45] M87_n: TCAAGGTACCCAAAC [45]	s = M87_a; M87_n
M122	2R	E	CG13603	495	F: CCCCTGTCCATAAACCTCAA R: CCAGCTGAAACTTCACACGA	M122_a; s = M122_n	M122_a: ACTCTTCATCCTTCA [42] M122_n: TGAAGGACGAAGAGT [45]	ns122_s: CCATCGAATACCTAC ns122_n: GTATGTATTCAATGG
M125	2R	E	RpS-7	555	F: CGGCTCCAAGATTATCAAGC R: TGCTGGTTCTTGTCCAAGTG	M125_a; s = M125_n	M125_a: TTCTCAGCTGGTCAA [42] M125_n: TTGACCAACTGAGAA [45]	None
M127	2R	E	CG10252	638	F: GCGTTTGCCTCAATATTCCT R: ATCTTCCGGGGCGATAATAC	AS127_a: CTGCATACCAAAGTG [42] AS127_s: CACTTTGATATGCAG [42]	M127_a: ACGCACCGCATTGTT [45] M127_n: AACAATGCTGTGCGT [45]	ns127_s: GCACTTTACTATAAC ns127_n: GTTATAGCAAAGTGC
M129	2R	E	pug	549	F: CACGGAGAAGGGTTTGAGTC R: TTCTCCAGCAGCTCCAGATT	M129_a; s = M129_n	M129_a: ATGGTCCTTGTGACC [45] M129_n: GGTCACGAGAACCAT [45]	ns129_s: CAGCCAAAGCTCCAG ns129_n: CTGGCGCTTTAGCTG
M132	2R	E	CG4836	490	F: TGCAAAATCTGCATGTAGGC R: CGCAGTTTAATGGCACAGTT	M132_a; s1 = M132_n	M132_a: ACCGCTTACCAAACT [45] M132_n: AGTTTGGCAAGCGGT [45]	None
M133	2R	E	CG11753	558	F: ACATTTCGCAACACGCAGT R: CGGAATCTTCCTTCATCTCG	M133_a; s = M133_n	M133_a: ACATTTTCGAGTACC [42] M133_n: GGTACTCAAAAATGT [42]	None
M134	2R	E	RpL3	505	F: ATTCTCAGCACCCCGTCAT R: AGCCCAAACATTGACCAGAG	M134_a; M134_s:GAAATTTGGATACTC	M134_a: GAGTATCCACATTTC [42] M134_n: GAAATGAGGATACTC [42]	M134_s; M134_n
M136	2R	E	M1c2	652	F: GCTCCTCGGTGTTCTCTGTC R: CTTGCCAGTGAGCATTTCAA	None	M136_a: GTTTCGTAACATTTGT [42] M136_n: ACAAATGCTACGAAAC [42]	s = M136_a; M136_n
M138	2R	E	Adk3	506	F: CAAAAATCTTTCGTGCTGTGA R: CAAACGCTTGGCTACCACTT	AS138_a: TAATGCGAGCGATCA [45] AS138_s: TGATCGCCCGCATTA [45]	M138_a: CGAACCACTTACTCA [45] M138_n: TGAGTTAGTGACTCG [45]	M138_s: CGAACCACTAACTCA M138_n
M141	2R	E	RpL32	534	F: AATGACCATTCGTCCAGCAT R: AATGTGTATTCCGACCACGTT	M141_a; s = M141_n	M141_a: CGTAACCAATGTTGG M141_n: CCAACATCGGTTACG	None
M142	2R	E	Gfat2	625	F: GCGGCATCTTTGCTTATCTC R: GCTTAGTCTTGGCCCTGATG	AS142_a: AGTGATTGCCAAACT [42] AS142_s: AGCTTGGCAATGACT [45]	M142_a: TATCGTCGACTTCGT [45] M142_n: ACGAGGACAGTGATA [45]	s = M142_a; M142_n
M146	2R	E	ATPsyn-Cf6	462	F: GCTGTCACAGTCAATTTTAACAGGT R: CTTTTGACTGGGGTTCATCA	M146_a; s1 = M146_n	M146_a: TTGGCGCCTTGTGTA [45] M146_n: TACACAAAGCGCCAA [45]	None
M148	2R	E	Mhc1	453	F: CCAGACCAGTCCTCACCTTC R: TTTTAATGCTTGCTTCGTTTG	M148_a; s1 = M148_n	M148_a: AGACGCAGTGCTGCT [50] M148_n: ATCAGCACTGCGCCT [50]	None
M149	2R	E	CG34425	508	F: AGGAGCAGATGCGTGAGAAT R: ATACGTCGCACATACGCAAT	AS149_a: GAACAGGTGCAGGAG [50] AS149_s: CTCTTGCACCTGCTC [50]	M149_a: TCCTCGATCAACTTG [45] M149_n: CAAACTCATCGAAGA [42]	ns149_s: GCAGTTCCTCGATTA ns149_n: TCATCGAAGAGCTGC
M150	2R	E	CG14676	509	F: TTTCGCTATCAAACCGATCC R: GGCACACACACTTCCTCAAA	AS150_a: GACACGCACCTGGCC [55] AS150_s: GGCCAAGTACGTGTC [50]	M150_a: CATAATGGCCTGAGA [45] M150_n: TCTCTGGCCACTGTG [50]	AS150_s; n = AS150_a
M36	4	F	ATPsyn-beta	601	F2: CTGGTTCGTGGACAAAAGGT R: CACCATGAGCTTTAGCGACA	AS36_a: GTATGCTATCAAAAC [42] AS36_s: GTTTTGCTAGCATAC [44]	M36_a: TATAGTAGGGATGAG [42 ] M36_n: CTCATCCTTACTATA [42 ]	s = M36_a; M36_n
#ASO				67		62		54
* M51: Its ortholog is on the X of D.melanogaster but actually located on the 3rd chr of D. albomicans. M87: The amplified fragment is mapped to two dupliacates on 3R of D. melanogaster. M81: Its ortholog is on 2L of D. melanogaster but seems to be on 2R of D. albomicans based on linkage data.
** "s" is used for ASO probes identical to both shl2 alleles; otherwise "s1" is used for hap1-specific ASO; a= alb267; n=nas314
